# Supplementary material for: MATE-Type Proteins Are Responsible for Isoflavone Transportation and Accumulation in Soybean Seeds
Source: Int J Mol Sci. 2021 Nov 6;22(21):12017. doi: 10.3390/ijms222112017 (PMC8585119; doi:10.3390/ijms222112017)
Supplement: Supplementary file 1 [file ijms-22-12017-s001.zip]

Archive with 1 entries (1 files):
- ijms-1433268-supplementary.pdf
